# Supplementary material for: Amaryllidaceae Alkaloids of Norbelladine-Type as Inspiration for Development of Highly Selective Butyrylcholinesterase Inhibitors: Synthesis, Biological Activity Evaluation, and Docking Studies
Source: Int J Mol Sci. 2021 Aug 2;22(15):8308. doi: 10.3390/ijms22158308 (PMC8348983; doi:10.3390/ijms22158308)
Supplement: Supplementary file 1 [file ijms-22-08308-s001.zip]

Archive with 1 entries (1 files):
- ijms-1319651-supplementary.pdf
